# Supplementary material for: Antimicrobial Triterpenoids and Ingol Diterpenes from Propolis of Semi-Arid Region of Morocco
Source: Molecules. 2022 Mar 28;27(7):2206. doi: 10.3390/molecules27072206 (PMC9000693; doi:10.3390/molecules27072206)
Supplement: Supplementary file 1 [file molecules-27-02206-s001.zip]

Archive with 1 entries (1 files):
- molecules-1661720-supplementary.pdf
